# Supplementary material for: Transcriptional Responses of Resistant and Susceptible Wheat Exposed to Wheat Curl Mite
Source: Int J Mol Sci. 2021 Mar 8;22(5):2703. doi: 10.3390/ijms22052703 (PMC7962190; doi:10.3390/ijms22052703)
Supplement: Supplementary file 1 [file ijms-22-02703-s001.zip]

Archive with 14 entries (13 files):
- Supplementary-files/
- __MACOSX/._Supplementary-files
- Supplementary-files/Supplementary Table S4.docx
- __MACOSX/Supplementary-files/._Supplementary Table S4.docx
- Supplementary-files/Supplementary Table S3-edited.xlsx
- __MACOSX/Supplementary-files/._Supplementary Table S3-edited.xlsx
- Supplementary-files/Supplementary Table S2.docx
- __MACOSX/Supplementary-files/._Supplementary Table S2.docx
- Supplementary-files/Supplementary Table S1.docx
- __MACOSX/Supplementary-files/._Supplementary Table S1.docx
- Supplementary-files/Supplementary Table S3.xlsx
- __MACOSX/Supplementary-files/._Supplementary Table S3.xlsx
- Supplementary-files/Supplementary Figure S1.pdf
- __MACOSX/Supplementary-files/._Supplementary Figure S1.pdf
