# Supplementary material for: Transcriptional Responses of Resistant and Susceptible Wheat Exposed to Wheat Curl Mite
Source: Int J Mol Sci. 2021 Mar 8;22(5):2703. doi: 10.3390/ijms22052703 (PMC7962190; doi:10.3390/ijms22052703)
Supplement: Supplementary file 1 [file ijms-22-02703-s001.zip › Supplementary-files/Supplementary Table S3-edited.xlsx]

## Sheet: Sheet1
Phenylpropanoid biosynthesis
4CL		K01904	Traes_2DS_F6307AF21.1
CCR	cinnamoyl-CoA reductase	K09753	Traes_5DS_D7D56AC11.1
PAL	phenylalanine ammonia-lyase	K10775	Traes_5BL_AB528184A.1
PAL	phenylalanine ammonia-lyase	K10775	Traes_2DS_28CA50371.1
PAL	phenylalanine ammonia-lyase	K10775	Traes_4AL_892C47ED5.1
PAL	phenylalanine ammonia-lyase	K10775	Traes_1DS_A8BD91E4A.1
PAL	phenylalanine ammonia-lyase	K10775	Traes_2BS_88CF42F2E.1
PAL	phenylalanine ammonia-lyase	K10775	Traes_2DL_36E87BA3F.1
PAL	phenylalanine ammonia-lyase	K10775	Traes_6BL_C96F626D9.1
PAL	phenylalanine ammonia-lyase	K10775	Traes_2DL_B978B4E22.1
HCT	shikimate O-hydroxycinnamoyltransferase	K13065	Traes_3AL_FB0A810A9.1
			Traes_3B_9C81994291.1
peroxidase		K00430	Traes_7DL_CE37E2AF1.1
			Traes_7AL_9040EE6AE.1
Plant hormone signal transduction
JAZ	jasmonate ZIM domain-containing protein	K13464	Traes_2AL_6CBE19B87.1
			Traes_5BL_7A6C3831E.1
			Traes_5DL_4186C5347.1
			Traes_4BL_AA16A6065.1
			Traes_2DL_7DD4A39D4.1
SAUR	SAUR family protein	K14488	Traes_7DL_5120D3FE2.1
NPR1		K14508	Traes_4DS_73E62EF87.1
			Traes_4AL_CF854A8E8.1
			Traes_4BS_28D2F8459.1
PP2C	protein phosphatase 2C	K14497	Traes_4BL_3403452C0.1
MAPK signaling pathway			4016
CALM	calmodulin	K02183	Traes_2BS_62D9236F4.1
PP2C	protein phosphatase 2C	K14497	Traes_4BL_3403452C0.1
Linoleic acid metabolism			00591
LOX2S	lipoxygenase	K00224	Traes_5DL_B0170FA75.1
LOX2S		K00454	Traes_5BS_060785740.1
			Traes_5DS_A281EFAB4.1
AOS	hydroperoxide dehydratase	K01723	Traes_4DL_B3E978E9F.1
			Traes_4BL_C01E043B6.1
			Traes_4AS_9F1B2A7DD.1
			Traes_4BL_523D155E21.1
			Traes_4AS_41FB87D39.1
LOX1_5	linoleate 9S-lipoxygenase	K15718	Traes_4DS_7868A8C2E.1
			Traes_6AS_9557563D1.1
			Traes_4BS_63DD9D036.1
			Traes_5BL_94BDB613C.1
			Traes_5BL_304FAFA26.1
			Traes_4BS_71CB57A0D.1
Brassinosteroid biosynthesis			00905
CYP92A6	typhasterol/6-deoxotyphasterol 2alpha-hydroxylase	K20623	Traes_5AL_900E0A0FC.1
			Traes_5AL_30D59F68B.1
			Traes_5DL_F7C61A149.1
Flavonoid biosynthesis			941
ANS	anthocyanidin synthase	K05277	Traes_6DS_2F7DE1EAB.1
ANR	anthocyanidin reductase	K08695	Traes_2AL_DE86B9FD4.1
HCT	shikimate O-hydroxycinnamoyltransferase	K13065	Traes_3AL_FB0A810A9.1
			Traes_3B_9C81994291.1
plant pathogen interactionK13459
RPS2	disease resistance protein RPS2	K13459	Traes_2AL_5EFEADFB6.1
TRA1	heat shock protein 90kDa beta	K09487	Traes_5BS_AB86BB5DE.1
		K09487	Traes_5DS_AC5D29D23.1
		K09487	Traes_7AL_1A21E8798.1
		K09487	Traes_7BL_870E640C5.1
htpG	molecular chaperone HtpG	K04079	Traes_2DS_3B16D8173.1
			Traes_2AS_67EFE0FAE.1
			Traes_7DS_CB359539B.1
			Traes_7BS_1A6D16C6B.1

## Sheet: Sheet2
						Feature ID	EDGE test: TAM-mite vs TAM-control, tagwise dispersions - Fold change	EDGE test: TAM-mite vs TAM-control, tagwise dispersions - FDR p-value correction	TAM-mite - Means	TAM-control - Means			Feature ID	EDGE test: Karl-control vs Karl-mite, tagwise dispersions - Fold change	EDGE test: Karl-control vs Karl-mite, tagwise dispersions - FDR p-value correction	Karl-control - Means	Karl-mite - Means
CYP92A7	typhasterol/6-deoxotyphasterol 2alpha-hydroxylase	K20623	Traes_5AL_30D59F68B	Brassinosteroid biosynthesis		Traes_5AL_30D59F68B	-2.95	0	27.25	9.25	TRUE		Traes_5AL_30D59F68B	10.8737	0.0552477	10	94
CYP92A6	typhasterol/6-deoxotyphasterol 2alpha-hydroxylase	K20623	Traes_5AL_900E0A0FC	Brassinosteroid biosynthesis		Traes_5AL_900E0A0FC	-2.21	0.01	34.25	15.5	TRUE		Traes_5AL_900E0A0FC	3.59508	0.650192	24.75	74.75
CYP92A8	typhasterol/6-deoxotyphasterol 2alpha-hydroxylase	K20623	Traes_5DL_F7C61A149	Brassinosteroid biosynthesis		Traes_5DL_F7C61A149	-1.95	0	143.25	74.25	TRUE		Traes_5DL_F7C61A149	2.36972	0.477225	112.75	236.5
ANR	anthocyanidin reductase	K08695	Traes_2AL_DE86B9FD4	Flavonoid biosynthesis		Traes_2AL_DE86B9FD4	-2.02	0	63	31.5	TRUE		Traes_2AL_DE86B9FD4	-1.00346	1	86	71.5
HCT	shikimate O-hydroxycinnamoyltransferase	K13065	Traes_3B_9C81994291	Flavonoid biosynthesis		Traes_3B_9C81994291	-1.94	0	133	70	TRUE		Traes_3B_9C81994291	1.07284	1	103.25	94.75
ANS	anthocyanidin synthase	K05277	Traes_6DS_2F7DE1EAB	Flavonoid biosynthesis		Traes_6DS_2F7DE1EAB	-4.05	0.02	14.5	3.5	TRUE		Traes_6DS_2F7DE1EAB	1.21397	1	6.5	6.75
AOS	hydroperoxide dehydratase	K01723	Traes_4AS_41FB87D39	Linoleic acid metabolism		Traes_4AS_41FB87D39	-2.43	0	159.5	66.75	TRUE		Traes_4AS_41FB87D39	9.08535	0.284186	123.25	1033.25
AOS	hydroperoxide dehydratase	K01723	Traes_4AS_9F1B2A7DD	Linoleic acid metabolism		Traes_4AS_9F1B2A7DD	-2.56	0	84.75	33.25	TRUE		Traes_4AS_9F1B2A7DD	8.4732	0.167258	103	768.5
AOS	hydroperoxide dehydratase	K01723	Traes_4BL_523D155E21	Linoleic acid metabolism		Traes_4BL_523D155E21	-3.35	0	21.75	6.5	TRUE		Traes_4BL_523D155E21	10.4674	0.394857	22.5	213.25
AOS	hydroperoxide dehydratase	K01723	Traes_4BL_C01E043B6	Linoleic acid metabolism		Traes_4BL_C01E043B6	-2.56	0	38	15	TRUE		Traes_4BL_C01E043B6	19.2468	0.15323	28.75	525.5
LOX1_5	linoleate 9S-lipoxygenase	K15718	Traes_4BS_63DD9D036	Linoleic acid metabolism		Traes_4BS_63DD9D036	-4.11	0	48.5	11.75	TRUE		Traes_4BS_63DD9D036	4.60074	0.520896	18	70.25
LOX1_5	linoleate 9S-lipoxygenase	K15718	Traes_4BS_71CB57A0D	Linoleic acid metabolism		Traes_4BS_71CB57A0D	-4.5	0	113.5	25.25	TRUE		Traes_4BS_71CB57A0D	3.56857	0.439823	40.75	124.5
AOS	hydroperoxide dehydratase	K01723	Traes_4DL_B3E978E9F	Linoleic acid metabolism		Traes_4DL_B3E978E9F	-9.45	0	45.25	4.75	TRUE		Traes_4DL_B3E978E9F	14.761	0.0911257	11.75	160.5
LOX1_5	linoleate 9S-lipoxygenase	K15718	Traes_4DS_7868A8C2E	Linoleic acid metabolism		Traes_4DS_7868A8C2E	-1.94	0	185.25	96.5	TRUE		Traes_4DS_7868A8C2E	1.4601	0.843231	132	166
LOX1_5	linoleate 9S-lipoxygenase	K15718	Traes_5BL_304FAFA26	Linoleic acid metabolism		Traes_5BL_304FAFA26	-5.91	0	109.5	18.75	TRUE		Traes_5BL_304FAFA26	3.65841	0.530649	22	71.75
LOX1_5	linoleate 9S-lipoxygenase	K15718	Traes_5BL_94BDB613C	Linoleic acid metabolism		Traes_5BL_94BDB613C	-197.37	0	24.25	0	TRUE		Traes_5BL_94BDB613C	15.0008	0.840387	0.25	5
LOX2S	lipoxygenase	K00454	Traes_5BS_060785740	Linoleic acid metabolism		Traes_5BS_060785740	-2	0	2575	1309.75	TRUE		Traes_5BS_060785740	4.15961	0.201303	2005	7251.25
LOX2S	lipoxygenase	K00224	Traes_5DL_B0170FA75	Linoleic acid metabolism		Traes_5DL_B0170FA75	-23.06	0.04	2.75	0	TRUE		Traes_5DL_B0170FA75	35.3486	0.0897794	0	4
LOX2S	lipoxygenase	K00455	Traes_5DS_A281EFAB4	Linoleic acid metabolism		Traes_5DS_A281EFAB4	-3.87	0	45184.2	11795.8	TRUE		Traes_5DS_A281EFAB4	1.22567	0.88917	17483.2	18547.8
LOX1_5	linoleate 9S-lipoxygenase	K15718	Traes_6AS_9557563D1	Linoleic acid metabolism		Traes_6AS_9557563D1	-53.39	0	9089.5	172.5	TRUE		Traes_6AS_9557563D1	16.7296	0.101888	1392	21996.8
CALM	calmodulin	K02183	Traes_2BS_62D9236F4	MAPK signaling pathway		Traes_2BS_62D9236F4	-1.53434	0.0525668	54.25	35.75	TRUE		Traes_2BS_62D9236F4	2.58355	0.0001298	55	122
PP2C	protein phosphatase 2C	K14497	Traes_4BL_3403452C0	MAPK signaling pathway		Traes_4BL_3403452C0	-1.43313	0.876396	20	14.25	TRUE		Traes_4BL_3403452C0	3.47384	0.0373851	32	99
PAL	phenylalanine ammonia-lyase	K10775	Traes_1DS_A8BD91E4A	Phenylpropanoid biosynthesis		Traes_1DS_A8BD91E4A	-3.62	0	57.5	16	TRUE		Traes_1DS_A8BD91E4A	7.92634	0.0436711	10	70.25
PAL	phenylalanine ammonia-lyase	K10775	Traes_2BS_88CF42F2E	Phenylpropanoid biosynthesis		Traes_2BS_88CF42F2E	-5.78	0	17.75	3	TRUE		Traes_2BS_88CF42F2E	6.68066	0.042408	2.5	14.5
PAL	phenylalanine ammonia-lyase	K10775	Traes_2DL_36E87BA3F	Phenylpropanoid biosynthesis		Traes_2DL_36E87BA3F	-1.08111	1	44.25	41.25	TRUE		Traes_2DL_36E87BA3F	4.73939	6.887e-05	10.25	40.75
PAL	phenylalanine ammonia-lyase	K10775	Traes_2DL_B978B4E22	Phenylpropanoid biosynthesis		Traes_2DL_B978B4E22	-1.38743	0.04745	108.5	79.25	TRUE		Traes_2DL_B978B4E22	3.21418	0.0290221	26	74.25
PAL	phenylalanine ammonia-lyase	K10775	Traes_2DS_28CA50371	Phenylpropanoid biosynthesis		Traes_2DS_28CA50371	-6.86	0	24.25	3.5	TRUE		Traes_2DS_28CA50371	2.83828	0.719233	6.25	14
4CL		K01904	Traes_2DS_F6307AF21	Phenylpropanoid biosynthesis		Traes_2DS_F6307AF21	-25.1315	0.0250221	3	0	TRUE		Traes_2DS_F6307AF21	6.87053	0.626469	1	6.5
HCT	shikimate O-hydroxycinnamoyltransferase	K13065	Traes_3AL_FB0A810A9	Phenylpropanoid biosynthesis		Traes_3AL_FB0A810A9	-2.18	0	40	18.5	TRUE		Traes_3AL_FB0A810A9	1.42238	0.860511	31.25	38
PAL	phenylalanine ammonia-lyase	K10775	Traes_4AL_892C47ED5	Phenylpropanoid biosynthesis		Traes_4AL_892C47ED5	-17.78	0	46.5	2.5	TRUE		Traes_4AL_892C47ED5	35.6877	0.005616	8.25	223.5
PAL	phenylalanine ammonia-lyase	K10775	Traes_5BL_AB528184A	Phenylpropanoid biosynthesis		Traes_5BL_AB528184A	-6.47	0	21.5	3.25	TRUE		Traes_5BL_AB528184A	45.4538	0.00953	3.5	126.5
CCR	cinnamoyl-CoA reductase	K09753	Traes_5DS_D7D56AC11	Phenylpropanoid biosynthesis		Traes_5DS_D7D56AC11	-31.19	0.01	3.75	0	TRUE		Traes_5DS_D7D56AC11	-1	1	0	0
PAL	phenylalanine ammonia-lyase	K10775	Traes_6BL_C96F626D9	Phenylpropanoid biosynthesis		Traes_6BL_C96F626D9	-1.13698	0.584801	504	447.5	TRUE		Traes_6BL_C96F626D9	2.66279	0.007053	161.5	370
peroxidase		K00430	Traes_7AL_9040EE6AE	Phenylpropanoid biosynthesis		Traes_7AL_9040EE6AE	-2.29	0.02	30.25	13.25	TRUE		Traes_7AL_9040EE6AE	1.29513	1	37.25	42.75
peroxidase		K00430	Traes_7DL_CE37E2AF1	Phenylpropanoid biosynthesis		Traes_7DL_CE37E2AF1	-2.85	0	82	29	TRUE		Traes_7DL_CE37E2AF1	2.17589	0.617548	83	156.75
JAZ	jasmonate ZIM domain-containing protein	K13464	Traes_2AL_6CBE19B87	Plant hormone signal transduction		Traes_2AL_6CBE19B87	-8.64	0.03	5.25	0.5	TRUE		Traes_2AL_6CBE19B87	13.8983	0.283692	0.5	7.25
JAZ	jasmonate ZIM domain-containing protein	K13464	Traes_2DL_7DD4A39D4	Plant hormone signal transduction		Traes_2DL_7DD4A39D4	-6.99	0.01	7.75	1	TRUE		Traes_2DL_7DD4A39D4	4.07108	0.595622	1.5	5.25
NPR1		K14508	Traes_4AL_CF854A8E8	Plant hormone signal transduction		Traes_4AL_CF854A8E8	-2.18	0	464	215.5	TRUE		Traes_4AL_CF854A8E8	1.14737	1	512.75	487.5
JAZ	jasmonate ZIM domain-containing protein	K13464	Traes_4BL_AA16A6065	Plant hormone signal transduction		Traes_4BL_AA16A6065	-2.54	0.01	16.5	6.5	TRUE		Traes_4BL_AA16A6065	1.75005	0.811933	15.5	22.75
NPR1		K14508	Traes_4BS_28D2F8459	Plant hormone signal transduction		Traes_4BS_28D2F8459	-2.23	0	971	441	TRUE		Traes_4BS_28D2F8459	1.29285	0.461466	914.25	979.75
NPR1		K14508	Traes_4DS_73E62EF87	Plant hormone signal transduction		Traes_4DS_73E62EF87	-1.94	0	1413.5	735.5	TRUE		Traes_4DS_73E62EF87	1.137	1	1618.25	1554.25
JAZ	jasmonate ZIM domain-containing protein	K13464	Traes_5BL_7A6C3831E	Plant hormone signal transduction		Traes_5BL_7A6C3831E	-2.18	0	110.75	51	TRUE		Traes_5BL_7A6C3831E	1.57838	0.775475	112.25	154.75
JAZ	jasmonate ZIM domain-containing protein	K13464	Traes_5DL_4186C5347	Plant hormone signal transduction		Traes_5DL_4186C5347	-2.04	0	246.5	122	TRUE		Traes_5DL_4186C5347	1.99311	0.256583	180.5	316.5
SAUR	SAUR family protein	K14488	Traes_7DL_5120D3FE2	Plant hormone signal transduction		Traes_7DL_5120D3FE2	-4.47	0	29.5	6.5	TRUE		Traes_7DL_5120D3FE2	3.36983	0.331781	9.75	27.25
RPS2	disease resistance protein RPS2	K13459	Traes_2AL_5EFEADFB6	plant pathogen interactionK13459		Traes_2AL_5EFEADFB6	-1.92	0.01	41	21.5	TRUE		Traes_2AL_5EFEADFB6	1.08065	1	44	40.5
TRA1	heat shock protein 90kDa beta	K09487	Traes_5BS_AB86BB5DE	plant pathogen interactionK13460		Traes_5BS_AB86BB5DE	-2.02	0	3133.25	1582.25	TRUE		Traes_5BS_AB86BB5DE	-1.06541	1	8299.25	6606.5
TRA2	heat shock protein 90kDa beta	K09487	Traes_5DS_AC5D29D23	plant pathogen interactionK13461		Traes_5DS_AC5D29D23	-2.09	0	1413.5	688.75	TRUE		Traes_5DS_AC5D29D23	-1.11301	1	4811	3726.25
TRA3	heat shock protein 90kDa beta	K09487	Traes_7AL_1A21E8798	plant pathogen interactionK13462		Traes_7AL_1A21E8798	-1.85	0	4198.5	2291	TRUE		Traes_7AL_1A21E8798	1.12528	1	7301.25	7095
TRA4	heat shock protein 90kDa beta	K09487	Traes_7BL_870E640C5	plant pathogen interactionK13463		Traes_7BL_870E640C5	-1.91	0	3900.5	2069.25	TRUE		Traes_7BL_870E640C5	1.27229	1	3175.75	3475.25
htpG	molecular chaperone HtpG	K04079	Traes_2DS_3B16D8173	plant pathogen interactionK13464		Traes_2DS_3B16D8173	-32.29	0	1267.5	40	TRUE		Traes_2DS_3B16D8173	1.36833	1	4500.5	5511
htpG	molecular chaperone HtpG	K04079	Traes_2AS_67EFE0FAE	plant pathogen interactionK13465		Traes_2AS_67EFE0FAE	-30.87	0	1088.75	36	TRUE		Traes_2AS_67EFE0FAE	1.14669	1	3935.25	4062.75
htpG	molecular chaperone HtpG	K04079	Traes_7DS_CB359539B	plant pathogen interactionK13466		Traes_7DS_CB359539B	-3.07	0	15610.2	5177.75	TRUE		Traes_7DS_CB359539B	1.2956	0.810942	23971	26939.8
htpG	molecular chaperone HtpG	K04079	Traes_7BS_1A6D16C6B	plant pathogen interactionK13467		Traes_7BS_1A6D16C6B	-4.12	0	25427.2	6297.5	TRUE		Traes_7BS_1A6D16C6B	1.27417	0.992317	44725.8	49244

## Sheet: Genes
			Fold change
Gene ID	Gene description	Pathway	Resistant variety	Susceptible variety
Traes_5AL_30D59F68B	typhasterol/6-deoxotyphasterol 2alpha-hydroxylase	Brassinosteroid biosynthesis	2.95*	10.8737
Traes_5AL_900E0A0FC	typhasterol/6-deoxotyphasterol 2alpha-hydroxylase	Brassinosteroid biosynthesis	2.21	3.59508
Traes_5DL_F7C61A149	typhasterol/6-deoxotyphasterol 2alpha-hydroxylase	Brassinosteroid biosynthesis	1.95	2.36972
Traes_2AL_DE86B9FD4	anthocyanidin reductase	Flavonoid biosynthesis	2.02	-1.00346
Traes_3B_9C81994291	shikimate O-hydroxycinnamoyltransferase	Flavonoid biosynthesis	1.94	1.07284
Traes_6DS_2F7DE1EAB	anthocyanidin synthase	Flavonoid biosynthesis	4.05	1.21397
Traes_4AS_41FB87D39	hydroperoxide dehydratase	Linoleic acid metabolism	2.43	9.08535
Traes_4AS_9F1B2A7DD	hydroperoxide dehydratase	Linoleic acid metabolism	2.56	8.4732
Traes_4BL_523D155E21	hydroperoxide dehydratase	Linoleic acid metabolism	3.35	10.4674
Traes_4BL_C01E043B6	hydroperoxide dehydratase	Linoleic acid metabolism	2.56	19.2468
Traes_4BS_63DD9D036	linoleate 9S-lipoxygenase	Linoleic acid metabolism	4.11	4.60074
Traes_4BS_71CB57A0D	linoleate 9S-lipoxygenase	Linoleic acid metabolism	4.5	3.56857
Traes_4DL_B3E978E9F	hydroperoxide dehydratase	Linoleic acid metabolism	9.45	14.761
Traes_4DS_7868A8C2E	linoleate 9S-lipoxygenase	Linoleic acid metabolism	1.94	1.4601
Traes_5BL_304FAFA26	linoleate 9S-lipoxygenase	Linoleic acid metabolism	5.91	3.65841
Traes_5BL_94BDB613C	linoleate 9S-lipoxygenase	Linoleic acid metabolism	197.37	15.0008
Traes_5BS_060785740	lipoxygenase	Linoleic acid metabolism	2	4.15961
Traes_5DL_B0170FA75	lipoxygenase	Linoleic acid metabolism	23.06	35.3486
Traes_5DS_A281EFAB4	lipoxygenase	Linoleic acid metabolism	3.87	1.22567
Traes_6AS_9557563D1	linoleate 9S-lipoxygenase	Linoleic acid metabolism	53.39	16.7296
Traes_2BS_62D9236F4	calmodulin	MAPK signaling pathway	1.53434	2.58355
Traes_4BL_3403452C0	protein phosphatase 2C	MAPK signaling pathway	1.43313	3.47384
Traes_2DS_F6307AF21	4-coumarate: coenzyme A ligase (4CL)	Phenylpropanoid biosynthesis	25.1315	6.87053
Traes_5DS_D7D56AC11	cinnamoyl-CoA reductase	Phenylpropanoid biosynthesis	31.19	-1
Traes_7AL_9040EE6AE	peroxidase	Phenylpropanoid biosynthesis	2.29	1.29513
Traes_7DL_CE37E2AF1	peroxidase	Phenylpropanoid biosynthesis	2.85	2.17589
Traes_1DS_A8BD91E4A	phenylalanine ammonia-lyase (PAL)	Phenylpropanoid biosynthesis	3.62	7.92634
Traes_2BS_88CF42F2E	phenylalanine ammonia-lyase (PAL)	Phenylpropanoid biosynthesis	5.78	6.68066
Traes_2DL_36E87BA3F	phenylalanine ammonia-lyase (PAL)	Phenylpropanoid biosynthesis	1.08111	4.73939
Traes_2DL_B978B4E22	phenylalanine ammonia-lyase (PAL)	Phenylpropanoid biosynthesis	1.38743	3.21418
Traes_2DS_28CA50371	phenylalanine ammonia-lyase (PAL)	Phenylpropanoid biosynthesis	6.86	2.83828
Traes_4AL_892C47ED5	phenylalanine ammonia-lyase (PAL)	Phenylpropanoid biosynthesis	17.78	35.6877
Traes_5BL_AB528184A	phenylalanine ammonia-lyase (PAL)	Phenylpropanoid biosynthesis	6.47	45.4538
Traes_6BL_C96F626D9	phenylalanine ammonia-lyase (PAL)	Phenylpropanoid biosynthesis	1.13698	2.66279
Traes_3AL_FB0A810A9	shikimate O-hydroxycinnamoyltransferase	Phenylpropanoid biosynthesis	2.18	1.42238
Traes_2AL_6CBE19B87	jasmonate ZIM domain-containing protein (JAZ)	Plant hormone signal transduction	8.64	13.8983
Traes_2DL_7DD4A39D4	jasmonate ZIM domain-containing protein (JAZ)	Plant hormone signal transduction	6.99	4.07108
Traes_4BL_AA16A6065	jasmonate ZIM domain-containing protein (JAZ)	Plant hormone signal transduction	2.54	1.75005
Traes_5BL_7A6C3831E	jasmonate ZIM domain-containing protein (JAZ)	Plant hormone signal transduction	2.18	1.57838
Traes_5DL_4186C5347	jasmonate ZIM domain-containing protein (JAZ)	Plant hormone signal transduction	2.04	1.99311
Traes_4AL_CF854A8E8	nonexpressor of pathogenesis-related genes 1 (NPR1)	Plant hormone signal transduction	2.18	1.14737
Traes_4BS_28D2F8459	nonexpressor of pathogenesis-related genes 1 (NPR1)	Plant hormone signal transduction	2.23	1.29285
Traes_4DS_73E62EF87	nonexpressor of pathogenesis-related genes 1 (NPR1)	Plant hormone signal transduction	1.94	1.137
Traes_7DL_5120D3FE2	SAUR family protein	Plant hormone signal transduction	4.47	3.36983
Traes_2AL_5EFEADFB6	disease resistance protein RPS2	plant pathogen interactionK13459	1.92	1.08065
Traes_5BS_AB86BB5DE	heat shock protein 90kDa beta	plant pathogen interactionK13460	2.02	-1.06541
Traes_5DS_AC5D29D23	heat shock protein 90kDa beta	plant pathogen interactionK13461	2.09	-1.11301
Traes_7AL_1A21E8798	heat shock protein 90kDa beta	plant pathogen interactionK13462	1.92	1.12528
Traes_7BL_870E640C5	heat shock protein 90kDa beta	plant pathogen interactionK13463	1.91	1.27229
Traes_2DS_3B16D8173	molecular chaperone HtpG	plant pathogen interactionK13464	32.29	1.36833
Traes_2AS_67EFE0FAE	molecular chaperone HtpG	plant pathogen interactionK13465	30.87	1.14669
Traes_7DS_CB359539B	molecular chaperone HtpG	plant pathogen interactionK13466	3.07	1.2956
Traes_7BS_1A6D16C6B	molecular chaperone HtpG	plant pathogen interactionK13467	4.12	1.27417
* Positive value indicates up-regulation and negative value indicates down-regulation of genes in response to wheat curl mite herbivory compared to the control.
